# Supplementary material for: Multichannel optogenetics combined with laminar recordings for ultra-controlled neuronal interrogation
Source: Nat Commun. 2022 Feb 21;13:985. doi: 10.1038/s41467-022-28629-6 (PMC8861070; doi:10.1038/s41467-022-28629-6)
Supplement: Supplementary file 6 — Source Data [file 41467_2022_28629_MOESM6_ESM.zip]

Archive with 11 entries (11 files):
- Merged_Figure1.zip
- Merged_Figure2.zip
- Merged_Figure3.zip
- Merged_Figure4.zip
- Merged_SFigure1.zip
- Merged_SFigure2.zip
- Merged_SFigure3.zip
- Merged_SFigure4.zip
- Merged_SFigure5.zip
- Merged_SFigure6.zip
- Merged_SFigure7.zip
